# Supplementary material for: Late Pleistocene pottery production and exchange: Provenance studies of hunter-gatherer wares from southern Kyushu, Japan by neutron activation analysis
Source: PLoS One. 2022 Mar 16;17(3):e0265329. doi: 10.1371/journal.pone.0265329 (PMC8926207; doi:10.1371/journal.pone.0265329)
Supplement: S1 Table — (XLSX) [file pone.0265329.s002.xlsx]

## Sheet: Sankakuyama I
ID: NAA	As	La	Lu	Nd	Sm	U	Yb	Ce	Co	Cr	Cs	Eu	Fe	Hf	Rb	Sb	Sc	Sr	Ta	Tb	Th	Zn	Zr	Al	Ba	Ca	Dy	K	Mn	Na	Ti	V
FIP001	28.7433	29.334	0.3804	24.4789	5.3967	2.3418	2.6711	27.8613	7.7915	37.3823	8.4401	1.5188	37364.1	6.2444	38.5064	0.6164	23.4801	111.153	0.7275	0.7014	10.4016	67.3061	151.44	133324	186.677	12778.8	4.5599	5752.63	617.281	11624.4	3862.21	132.281
FIP002	6.1214	17.2581	0.3699	17.9225	4.5345	3.2673	2.1387	24.8186	8.8922	43.8119	7.0778	1.0962	35555.7	4.5034	65.596	0.6851	18.1022	118.485	0.6518	0.5733	8.6198	65.6062	122.789	100037	269.379	6651.25	3.729	10887.9	274.331	8656.19	3813.93	109.451
FIP003	11.0741	47.3535	0.5374	50.5261	9.9283	3.6621	3.9787	38.4168	11.2267	40.4724	7.1984	2.3534	46245.3	4.7153	69.2468	0.6407	17.4629	0	0.6638	1.3334	8.5686	70.9945	127.164	83435.7	228.167	7007.88	8.0226	9790.7	494.394	9787.13	3702.18	97.3419
FIP004	7.9998	22.3298	0.4121	27.006	6.4405	3.8373	2.5827	35.602	7.0377	55.2582	10.6956	1.4615	24465	9.6491	55.9487	0.4948	22.2173	0	0.8101	0.8123	11.7236	52.4167	263.685	109947	285.94	5390.82	4.934	9284.95	284.061	8615.34	5539.42	133.027
FIP005	6.5691	20.1649	0.3631	19.5359	4.2633	2.7797	2.2702	33.4413	8.1291	41.3409	11.2951	1.0863	23882.6	8.3183	61.2453	0.4145	19.2884	108.27	0.7156	0.5539	8.6811	66.7949	223.999	93528.4	322.192	10504.2	3.8066	8254.89	378.156	11785.9	5025.95	112.79
FIP006	3.5227	80.2269	0.6559	62.4859	12.0587	3.811	4.6449	106.283	7.1696	44.971	18.9939	1.9764	30845.9	8.2052	237.494	0.326	15.7714	88.9653	1.3801	1.4645	19.9372	81.7128	258.69	87764.6	442.451	4653.06	8.0496	25368.7	379.53	8718.89	4697.92	65.0096
FIP007	11.5571	18.3278	0.421	18.9025	4.7312	2.9226	2.8865	34.7975	14.1494	31.8271	7.1861	1.1327	37037.8	4.2756	59.9803	0.4258	21.7747	101.058	0.5851	0.5535	6.5303	71.8947	114.586	90007	214.447	9725.17	4.1873	9483.96	952.798	9499.19	4392.57	131.73
FIP008	2.9548	28.3376	0.3757	24.9873	5.3871	3.4489	2.3243	56.4033	5.5538	42.5961	8.0941	0.9157	23441.9	7.7845	139.619	0.443	13.2611	69.2728	1.2469	0.5391	15.5133	63.0746	195.66	89515.1	428.26	3201.62	3.8679	25961	453.655	5015.38	5540.49	82.0329
FIP009	2.9021	24.5329	0.2909	22.3603	4.332	2.9386	1.87	48.5663	5.8494	38.4061	11.3163	0.6867	22524.8	7.9286	146.262	0.4195	12.921	0	1.1994	0.4539	15.031	75.9753	186.676	78696.1	416.058	2091.36	2.5244	27177.9	402.506	4918.01	4952.14	69.7853
FIP010	2.9202	49.4837	0.4597	35.9254	7.4813	4.4471	3.1159	91.1047	7.3097	39.9985	18.9506	0.9087	33010.4	8.7127	241.123	0.3655	13.7455	40.1705	1.4576	0.8587	19.7787	82.6209	209.689	98027.6	478.84	4312.8	4.7991	29234.9	341.971	10284.3	4964.67	66.5943
FIP011	5.7337	29.389	0.3114	22.5729	4.1869	2.5495	1.9565	40.493	8.3033	46.1582	10.9298	0.8598	32591.7	6.0147	108.607	0.4831	15.0643	95.8301	0.8109	0.5216	9.6997	82.8475	165.927	88267.5	338.937	4308.18	3.1534	12985.8	211.622	10692.6	3936.78	77.2652
FIP012	8.0909	64.3384	0.4797	45.5691	8.5389	2.9629	3.1913	32.806	6.1295	36.8715	7.6911	2.0262	32024.9	4.1177	63.207	0.4853	18.6636	120.88	0.5827	1.4813	7.8376	81.2522	113.443	93749.1	311.055	7389.58	6.8501	9468.62	244.603	7409.4	3540.87	111.271
FIP013	5.0165	27.6695	0.419	25.0795	5.0903	2.3693	2.641	32.8321	17.4124	42.3373	8.7822	1.1398	43607.9	9.1472	57.2915	0.3862	20.3712	59.7497	0.7032	0.7026	7.4874	67.1949	238.255	68562	278.287	4089.29	4.2469	10055.4	663.28	8764.73	4931.65	150.599
FIP014	5.6504	23.6132	0.531	32.1812	8.318	2.5122	3.747	41.8503	11.1738	39.5024	7.9858	1.7388	31453.1	10.3924	56.2153	0.439	21.9815	0	0.6472	0.9088	8.2867	83.976	262.649	70539.2	319.854	4667.52	6.7742	11381.8	880.83	8277.61	5261.83	138.79
FIP015	4.3319	48.908	0.8218	47.5907	11.4959	3.5096	5.6295	28.3647	5.9054	34.136	6.7457	2.8043	24146.9	4.3361	60.0168	0.5009	22.8719	87.2815	0.6089	2.0117	7.9277	65.2395	154.716	94434.5	288.409	8843.41	10.7583	8051.51	419.311	8595.84	3115.47	83.7837
FIP016	6.9496	84.5121	0.8612	69.3176	13.851	3.0479	6.0646	32.4096	5.5861	31.8165	6.6854	3.4712	23646.4	4.7995	58.2793	0.5216	17.463	100.803	0.6632	2.2124	8.5651	70.5229	176.285	96479.9	186.261	9744.79	12.7093	9550.31	697.492	9732.07	3679.46	89.5711
FIP017	6.1528	18.2912	0.2832	16.648	3.2946	2.3113	1.7142	27.7183	5.8246	55.8391	6.6875	0.8618	35237.1	4.7056	59.8623	0.6268	22.5206	97.9023	0.7268	0.3873	8.4146	94.9427	119.344	111374	273.892	9558.43	2.7635	8005.02	261.205	10794.7	7894.87	166.843
FIP018	6.1957	68.975	0.7252	61.9018	12.985	5.9245	4.7719	39.6372	14.0516	56.3376	21.1583	3.0367	25668.4	9.9933	83.7453	0.4335	23.9554	74.3095	0.8087	2.1549	9.5128	117.242	289.7	99690.4	424.213	5536.08	10.4011	10701.5	794.325	7804.71	6275.6	108.814
FIP019	4.1302	16.183	0.2912	16.2513	3.0319	2.5041	1.8198	25.6223	5.2188	70.5589	6.4406	0.816	37889.8	5.0646	55.4884	0.6642	20.5691	93.8547	0.8352	0.383	8.1911	70.6477	105.83	111348	299.248	11377.4	2.546	9425.44	269.364	11067.1	7315.04	213.91
FIP020	5.6121	13.1413	0.3068	14.9582	3.21	2.516	1.8282	24.6538	6.4561	61.654	2.7151	0.8586	37482.6	4.8335	41.3425	0.633	22.0692	72.5944	0.8267	0.4333	8.4896	57.2135	102.163	247189	211.301	9152.31	2.9843	8175.42	305.348	10548.1	7851.57	219.307
FIP021	5.3495	9.8761	0.2389	11.1538	2.578	1.9451	1.6874	20.0447	6.5193	74.6866	1.2035	0.7517	53276.6	4.9016	21.2999	0.5692	24.7331	116.027	0.6621	0.5067	7.2389	77.1238	91.2055	117603	163.951	10985.2	2.2528	4825.16	258.693	10738.8	6475.32	241.534
FIP022	5.6649	17.6289	0.2983	14.5992	3.1271	2.3213	1.8883	25.0428	6.761	95.0538	5.1836	0.811	35446.4	4.7863	45.9189	0.6405	21.9461	106.113	0.7591	0.6435	8.0847	78.1425	84.3825	107563	224.961	10276.5	2.4996	8396.73	336.369	9939.45	6540.44	133.168
FIP023	4.4718	28.0656	0.3252	21.6006	5.792	3.0392	2.1903	30.655	10.5204	50.8	11.091	1.6075	24674.7	3.1244	63.6488	0.2719	18.9001	129.047	0.4941	0.751	6.6503	87.4241	118.669	97318.4	230.991	18123	4.2768	6985.62	620.13	14966.9	4210.59	90.5692
FIP024	4.8663	16.7667	0.2314	14.1276	2.8128	1.7229	1.5359	31.5842	32.0112	39.7396	6.6166	0.7421	36402.1	4.7224	50.4214	0.6315	19.7281	81.5242	0.7884	0.6026	8.1571	71.3848	137.783	100857	267.248	12031.6	2.3928	10055.9	951.375	11872.4	6993.14	147.946
FIP025	9.2199	17.9163	0.4266	20.4907	4.6979	2.7684	2.8446	42.2334	13.9703	68.5155	6.1578	1.1903	59557.5	7.0461	56.1501	0.5589	21.2983	0	0.923	0.4724	11.582	85.1584	178.93	105321	199.652	10152	4.2323	7909.87	593.024	9970.82	6451.63	238.514
FIP026	7.1855	30.3537	0.3915	30.289	5.8009	2.6133	2.5409	33.1871	14.0254	31.1816	9.3791	1.3419	45293.1	5.3423	60.1618	0.5357	17.4811	76.5554	0.5521	0.7121	7.2905	97.9418	136	97759.9	452.61	7184.18	4.4806	10205	712.946	7870.75	4576.35	150.755
FIP027	9.9639	25.142	0.4441	22.3587	5.3941	2.8207	2.7124	52.7259	13.0928	55.7227	10.4115	1.2601	56389.9	7.2571	74.7253	0.7279	22.818	111.906	0.9358	0.6596	12.2302	98.1283	144.125	105396	283.699	9901.5	4.2811	9934.8	596.958	9632.1	6681.51	217.62
FIP028	5.3062	18.5995	0.3049	15.6858	2.9296	2.2302	1.6964	25.9893	6.0304	103.889	4.7555	0.7998	34953.1	5.0292	50.6698	0.6312	21.2146	110.458	0.7691	0.6346	8.0842	62.6937	91.38	109512	265.242	10291.4	2.4425	9762.42	228.235	10171.3	7145.78	190.294
FIP029	3.5299	15.675	0.2635	13.8059	3.1497	1.9442	1.6968	33.6009	3.4469	35.0204	7.5595	0.8091	19551.6	4.6656	60.7541	0.5831	12.2905	93.8864	0.6668	0.331	9.7236	50.9267	110.008	90421.7	266.885	7312.43	2.4739	11173.9	113.778	9910.52	2530.26	61.3144
FIP030	5.9246	47.3891	0.3817	30.0778	5.6278	2.3543	2.3671	30.4522	6.7663	54.0765	6.9226	1.4527	36228.3	4.8959	51.5265	0.55	21.0525	115.118	0.7382	0.6987	7.2812	75.7113	145.16	100243	236.586	11652.6	4.795	7777.51	328.704	11099.7	6583.53	176.429
FIP031	3.9893	14.6976	0.2019	10.5794	2.4841	2.3672	1.5607	21.8301	6.139	38.7903	5.6673	0.8215	35935.5	4.4342	46.1171	0.604	20.1208	149.327	0.6611	0.5727	6.6682	71.2961	120.264	104070	227.041	14980	2.061	7712.39	427.816	13582.4	6402.27	126.938
FIP032	13.4801	23.5224	0.3258	18.036	3.7164	3.1185	1.9799	48.4135	10.1593	62.2508	21.562	0.823	55350.6	7.9299	92.6146	1.0402	16.5473	47.6756	1.0688	0.4504	13.4683	83.5861	184.662	109414	326.211	6512.77	3.1501	8295.66	380.211	6618.97	6468.48	221.442
FIP033	3.6816	15.7059	0.2735	13.5847	2.8419	2.2757	1.6273	25.1261	5.728	61.9276	5.8694	0.8233	34165.6	4.9879	52.0655	0.5113	19.2302	131.574	0.7334	0.3378	7.0053	55.1017	106.377	96375.9	214.808	13967.2	2.1865	7203.03	482.796	12483.4	7056.65	143.761
FIP034	3.9761	14.2519	0.2608	11.8658	2.8415	2.0195	1.5828	25.2114	3.2454	31.0381	6.6569	0.7813	19532.8	4.7799	63.0072	0.4578	12.9505	96.6666	0.6678	0.3679	9.0691	46.8693	133.604	95952	269.225	7329.46	2.5908	12203.7	102.892	10951.8	2650.56	79.6252
FIP035	4.7602	14.0615	0.2925	12.9185	2.8777	1.7834	1.9881	26.2145	4.2545	42.6872	6.9926	0.7607	22321.5	4.7468	73.9523	0.4807	13.6317	68.725	0.7204	0.3328	10.3639	62.1831	138.658	104849	298.25	6817.52	2.4629	11749.4	133.956	10484.6	3131.54	106.939
FIP036	4.3124	15.0892	0.2621	12.4639	2.759	2.1269	1.5739	27.146	4.7894	38.5842	8.2477	0.7105	22838.8	4.641	72.5307	0.5198	14.4417	83.365	0.7362	0.2866	10.5504	67.9785	93.5778	98852.6	340.763	7204.99	2.0988	11619.4	148.614	10306.5	3073.59	78.6712
FIP037	4.774	16.0888	0.2381	13.5759	2.6935	1.7896	1.6147	21.0918	5.122	45.9865	6.0611	0.7757	36799	4.8029	45.8966	0.5993	18.5943	136.119	0.7815	0.5953	7.5843	82.2684	95.656	101264	289.752	12528.3	2.0806	9262.84	279.95	11691.7	7624.61	159.051
FIP038	5.3843	16.1676	0.2428	15.1706	3.1236	2.3866	1.7709	25.0497	4.8512	110.155	3.9029	0.8167	37011.9	5.0337	43.526	0.5726	21.887	97.9478	0.7904	0.3463	8.2331	70.7298	103.278	111045	227.245	9783.03	2.5734	7829.1	261.786	9864.58	7183.53	201.641
FIP039	5.8492	33.5642	0.3623	33.4872	5.7803	2.8215	2.4589	43.3957	8.6308	50.6465	12.6219	1.3133	29362.7	5.3279	86.0923	0.4921	17.4684	99.5841	0.7571	0.8035	9.3325	84.6662	110.599	89913.6	393.907	5489.31	4.5287	12614.1	247.283	8981.32	4066.06	124.076
FIP040	31.8518	30.028	0.4202	25.5873	5.7933	2.8392	2.5481	29.1274	8.5808	37.7312	9.3951	1.5642	37165.8	6.1517	39.0164	0.7301	23.4648	182.685	0.69	0.8965	10.2365	78.0411	125.647	127044	169.08	15283.6	4.5353	8140.18	466.689	11968.2	4291.83	117.135
FIP041	2.8283	29.4396	0.3418	25.3595	5.5623	4.4854	2.1295	55.8677	6.434	33.0605	14.892	0.7165	23648.8	8.3209	169.557	0.4238	13.2229	0	1.2118	0.5034	16.8871	76.5676	218.577	84122.8	462.208	2660.03	3.2274	26365.3	480.926	4935.85	5191.69	54.8411
FIP042	2.5026	21.2585	0.3315	19.8399	4.0608	3.8714	2.1005	40.8269	5.6929	36.9193	7.9524	0.726	23217.1	8.5161	139.332	0.4497	13.0262	0	1.2483	0.4477	14.5668	64.326	209.901	84710	411.695	2917.11	2.9132	27051	402.24	4848.87	4807.4	68.418
FIP043	12.2585	31.342	0.4379	29.8322	5.8922	2.2524	2.6438	33.3164	19.805	43.0425	8.5426	1.5128	67561	4.2876	86.2735	0.664	25.3933	73.8938	0.5518	0.6495	6.3203	105.763	105.236	96432.9	270.734	15018.6	4.4955	11610.8	1246.61	13152.6	5549.33	239.411
FIP044	13.3549	23.9279	0.3014	21.9644	3.9716	1.622	2.1926	33.1827	20.8061	41.7625	8.7109	1.1149	69114.6	4.6244	90.219	0.6263	25.6075	123.063	0.5432	0.6456	6.8013	134.813	118.254	91958.1	286.768	14367.9	3.0045	11428.1	1358.57	13050.5	5728.42	235.257
FIP045	5.2183	27.8874	0.1664	21.0432	4.3361	0	1.31	47.5389	4.915	14.5836	4.7763	0.8458	24692.2	4.4568	27.8194	0.2788	10.1241	212.782	0.4968	0.4005	10.9831	49.3884	119.615	103855	179.3	24778.3	2.2326	6192.53	347.048	17111.2	3732.09	104.087
FIP046	4.1254	14.1321	0.3032	13.3246	3.2681	3.7074	1.8239	24.2878	3.6856	46.9518	5.9019	0.7742	14723.9	7.0854	44.4263	0.3588	10.8915	76.4959	0.6087	0.3787	7.6626	26.7892	209.57	70169.1	401.013	4651.91	2.4245	10069.7	155.296	10090.8	3437.85	70.1853
FIP047	2.8228	39.0875	0.3646	33.3291	5.5205	2.5347	2.4123	40.1826	13.9254	48.8504	10.6896	1.1268	18549.2	8.1662	64.8341	0.4641	16.1683	40.1069	0.7391	0.6579	9.5766	92.2472	204.282	103460	493.115	2911.63	4.4718	9952.55	362.777	5792.88	4079.55	99.3422
FIP048	4.939	53.5294	0.4119	35.6178	6.644	1.6596	2.7436	27.0334	9.0508	28.2556	8.3463	1.6497	36913.9	4.1181	53.3008	0.5352	16.534	120.433	0.5328	0.914	6.2204	83.1727	120.343	98497.2	321.743	10207.6	5.074	6701.97	363.912	10312.8	4926.03	126.634
FIP049	6.7867	39.8781	0.3552	25.6699	4.9055	2.2399	2.3585	28.7425	16.5992	39.0533	7.0272	1.2689	41502.1	4.944	49.3013	0.4823	16.1392	127.024	0.6531	0.6682	6.2924	79.7524	171.142	93944.6	257.613	8563.31	4.0241	7979.08	438.661	10875.8	4634.73	134.073
FIP050	7.451	63.9387	0.4427	35.6194	6.8157	2.934	2.6892	41.1432	9.9801	37.0359	10.5774	1.7247	46249.6	5.8876	53.8193	0.5507	17.8995	93.1302	0.6381	0.9081	9.5705	99.6774	166.112	109445	213.945	12285.3	5.7058	7646.29	429.703	9957.77	4646.26	152.698
FIP051	5.047	24.658	0.3133	19.9235	4.2045	2.3425	2.0174	27.6635	4.8827	59.7192	5.3312	1.1347	34444.4	4.8322	42.3935	0.5593	21.5416	101.594	0.6992	0.65	7.1609	60.1088	118.483	104134	233.775	15740.5	3.23	7718.37	336.183	12827.8	6802.86	171.259
FIP052	5.7352	24.5262	0.4568	24.4664	6.5042	2.5907	3.3125	48.4289	8.564	58.5849	17.6397	1.5004	29322.6	4.9346	85.7347	0.6224	22.7403	120.194	0.8404	0.9581	10.5863	99.2005	146.292	110887	363.986	5961.32	5.2131	10084.6	367.517	9179.71	5439.6	141.411
FIP053	5.3621	15.8172	0.3195	13.373	3.0412	2.5573	1.9517	29.0298	9.0726	60.7936	11.8283	0.7359	30185.7	11.0307	64.2165	0.4031	20.3276	149.389	0.7551	0.4073	7.8385	80.583	303.487	70798.2	315.657	9340.27	2.6491	10365.9	804.572	10819	6326.6	106.515
FIP054	8.2697	28.1275	0.338	20.2897	4.4942	1.7917	2.3737	38.9921	9.9104	40.4581	7.4171	1.1784	44580.7	4.7436	62.5478	0.5425	17.5964	105.011	0.5295	0.6967	7.1103	87.9556	127.618	91622.5	269.652	11229.7	3.722	8851.47	615.444	10736.8	4242.32	140.095
FIP055	10.5246	59.5697	0.8028	49.1227	10.4678	5.7864	5.4023	83.7216	9.1789	94.3958	18.2747	2.0061	43224.9	27.5615	94.8516	0.7474	24.6982	0	1.1776	1.528	14.5232	76.1098	743.506	84895	307.518	3003.94	8.3026	12381.9	288.767	7941.43	7651.36	185.649
FIP056	4.3241	56.0067	0.5318	44.8373	7.6691	2.4082	3.8955	48.4013	5.6532	53.1923	9.4932	1.7906	20946.2	5.676	78.6142	0.4144	18.7492	112.049	0.7474	1.1761	8.6075	76.7166	182.185	95982.3	373.117	10762.8	6.3298	11535.2	297.48	11522.3	4719.2	90.069
FIP057	7.5574	29.9931	0.346	24.777	4.8038	2.6899	2.321	22.2493	7.5744	46.4314	3.4833	1.3805	48431.2	3.8418	25.9826	0.4631	18.3629	118.421	0.4789	0.7404	5.1078	47.2335	104.177	96303.7	130.751	13925	4.0223	4285.84	428.031	13272.6	5313.04	164.159
FIP058	5.6761	46.3615	0.8044	100.124	16.4086	3.032	5.9331	28.7398	4.6837	34.3313	6.8633	3.717	23841.4	4.223	58.0089	0.45	17.9393	59.457	0.6379	2.6507	7.9398	59.6719	165.778	88876.9	303.596	8690.13	13.2692	9876.86	400.833	8463.51	2572.15	91.2741
